# Supplementary material for: Distribution of Summer Zooplankton in the Waters off the Kuril Islands (Northwest Pacific) in Relationship with Environmental Conditions
Source: Biology (Basel). 2025 Jul 8;14(7):827. doi: 10.3390/biology14070827 (PMC12292786; doi:10.3390/biology14070827)
Supplement: Supplementary file 1 [file biology-14-00827-s001.zip]

Archive with 1 entries (1 files):
- biology-3683917-supplementary.pdf
